# Supplementary material for: Spatial Balance of Photogenerated Charge Carriers in Active Layers of Polymer Solar Cells
Source: Molecules. 2023 Aug 2;28(15):5823. doi: 10.3390/molecules28155823 (PMC10421118; doi:10.3390/molecules28155823)
Supplement: Supplementary file 1 [file molecules-28-05823-s001.zip]

Archive with 1 entries (1 files):
- molecules-2512344-supplementary.pdf
